# Supplementary material for: Design and testing of a soil-dividing device for a pineapple strip-tillage furrower
Source: PLoS One. 2026 Jul 17;21(7):e0353379. doi: 10.1371/journal.pone.0353379 (PMC13379031; doi:10.1371/journal.pone.0353379)
Supplement: S1 Data — (XLSX) [file pone.0353379.s001.xlsx]

## Sheet: Sheet1
the V-angle(°)	the resistance force(N)	the trench width consistency coefficient(%)
30	690.6	94.67
45	723.44	97.21
60	886.86	96.89
75	1249.21	92.74
90	1294.67	90.53
105	1736.43	85.94
120	1925.27	83.76
